# Supplementary material for: Factors Influencing Mental Health Outcomes Amongst Senescent County Residents
Source: Int J Environ Res Public Health. 2025 Mar 18;22(3):451. doi: 10.3390/ijerph22030451 (PMC11942172; doi:10.3390/ijerph22030451)
Supplement: Supplementary file 1 [file ijerph-22-00451-s001.zip]

Archive with 1 entries (1 files):
- ijerph-3410540-supplementary.pdf
